# Supplementary material for: Insights into the Mode of Action of Novel Morpholinated Curcumin Derivatives Exhibiting Potent Antitumor Activity in Bladder Cancer Cells In Vitro
Source: Molecules. 2025 Jan 13;30(2):295. doi: 10.3390/molecules30020295 (PMC11767817; doi:10.3390/molecules30020295)
Supplement: Supplementary file 1 [file molecules-30-00295-s001.zip]

Archive with 1 entries (1 files):
- molecules-3375728-supplementary.pdf
